# Supplementary material for: Fabrication of Flexible pH-Responsive Agarose/Succinoglycan Hydrogels for Controlled Drug Release
Source: Polymers (Basel). 2021 Jun 22;13(13):2049. doi: 10.3390/polym13132049 (PMC8272162; doi:10.3390/polym13132049)
Supplement: Supplementary file 1 [file polymers-13-02049-s001.zip]

Archive with 1 entries (1 files):
- polymers-1261451-supplementary.pdf
